# Supplementary material for: Functional SNP panel for parentage assessment and assignment in worldwide goat breeds
Source: Genet Sel Evol. 2018 Nov 19;50:55. doi: 10.1186/s12711-018-0423-9 (PMC6240953; doi:10.1186/s12711-018-0423-9)
Supplement: Supplementary file 1 — Additional file 1: Table S1. Description of the populations and performances of the final 195-SNP panel with these populations. Description: The table contain the population code (as BreedCode_CountryCode), the full breed name, the sample size for both procedures, the number of parent-offspring pairs identified from the genotypes and the performances of the final 195-SNP panel on each population as: (i) cumulative probability of exclusion (Pe, shown as -log10(Pe) to increase readability), (ii) cumulative probability of inclusion (Pi, shown as -log10(Pi)/10 to increase readability) and (iii) the minor allele frequencies. [file 12711_2018_423_MOESM1_ESM.xlsx]

## Sheet: Table S1
Population code	Population name	Sample size for the Relationship-based procedure	Sample size for the MAF-based procedure	Number of PO pairs for the relationship-based procedure	195 SNP panel -log10(Pe)	195 SNP panel -log10(Pi)/10	195 SNP panel average MAF
ABR	Abergelle	50	49	3	9.77469	7.58317	0.384674
ALP_CH	Alpine	63	50	8	9.14813	7.4169	0.363938
ALP_FR		52	50	4	16	7.22034	0.376022
ALP_IT		157	50	64	10.284	7.78724	0.385953
ANG_AR	Angora	233	50	188	11.0969	7.57084	0.377127
ANG_FR		26	26	0	10.2441	7.0726	0.338404
ANG_ZA		48	48	0	10.9586	6.98604	0.331111
ANK	Ankara	18	18	0	11.301	7.28056	0.385935
ARG	Argentata dell’Etna	24	24	0	11.301	7.66943	0.397179
ASP	Aspromontana	24	23	1	16	7.22417	0.382163
BAB	Barbari	17	16	5	6.5324	6.00872	0.277982
BEY	Bermeya	24	23	1	9.79049	7.37428	0.370545
BIO	Bionda dell’Adamello	24	24	0	10.7447	7.62553	0.386174
BOE_AU	Boer	61	32	41	8.47147	7.01058	0.33416
BOE_CH		186	50	81	8.70575	7.16597	0.33617
BOE_US		32	29	3	11.699	6.99204	0.344261
BOE_ZW		25	17	11	6.86622	6.51463	0.32669
BRI	Barri	31	25	7	9.6925	6.8623	0.314024
BRK	Barki	123	49	23	11.1549	8.09791	0.413132
BUR	Burundi	66	50	0	9.65365	7.44659	0.360475
BUT	Bugituri	40	31	10	9.5986	6.93063	0.324619
CAM	Cameroon	39	37	2	10.2924	7.68078	0.383959
CAN	Canindè	31	23	13	7.25185	6.49461	0.307997
CAS	Cashmere	48	44	5	8.05779	7.10555	0.341145
CCG	Ciociara Grigia	19	16	3	16	7.25475	0.384024
CRE	Creole	163	50	52	11.3979	7.82006	0.371326
CRS	Corse	29	29	0	16	7.2361	0.381569
DDP	Derah-Din-Panah	21	20	6	9.03105	6.81036	0.331299
DIA	Diana	17	14	3	10.5086	6.4039	0.311157
DIT	Di Teramo	24	19	14	7.75183	6.80401	0.336649
DZD	Dedza	15	15	0	11.699	7.08209	0.350587
FSS	Fosses	26	24	4	16	7.12783	0.365311
GAL	Galla	23	23	0	10.9208	7.55464	0.392452
GAR	Garganica	17	15	3	8.23815	6.77617	0.341861
GGT	Girgentana	30	24	7	8.86519	7.05405	0.340547
GUE	Guera	25	16	15	7.89956	6.88387	0.341914
GUM	Gumez	39	39	0	9.80688	7.60744	0.387642
JAT	Jattan	23	14	11	10.3468	7.05959	0.337561
KAC	Kachan	23	19	6	7.66348	6.29849	0.296836
KAM	Kamori	42	38	5	7.83262	6.58356	0.316043
KAR	Karamonja	20	19	1	11.5229	7.60456	0.395451
KEF	Keffa	49	44	6	9.76447	7.5731	0.368662
KIL	Kil	25	23	2	11.2219	7.63696	0.384757
KLS	Kilis	40	36	6	12	7.83887	0.394043
LND	Landin	33	29	4	9.12901	6.76955	0.310197
LNR_DK	Landrance	119	50	49	10.6198	7.45843	#N/A
LNR_FI		20	20	0	10.0458	7.02874	#N/A
LNR_NL		15	15	0	10.7212	6.00965	#N/A
LOH	Lohri	21	17	7	7.90087	6.69406	0.329727
LOP	Local Potohari	15	13	2	10.0605	7.15856	0.358566
MAA	Maasai	20	18	2	10.3188	7.45038	0.389022
MAL	Mallorquina	20	18	3	10.2441	7.12519	0.35429
MEN	Menabè	21	19	2	8.08539	6.06091	0.273574
MLG	Malaguena	42	40	2	10.699	7.74364	0.391429
MLT	Maltese	16	16	0	11.2219	6.98689	0.340906
MOX	Moxotò	30	23	9	7.97893	6.64399	0.317487
MSH	Moshona	23	22	1	10.2441	7.03829	0.33797
MTB	Matebele	26	22	5	9.77469	7.2241	0.362667
MUB	Mubende	21	18	2	10.0555	7.21035	0.353528
MUG	Murciano-Granadina	20	20	0	9.82391	7.32832	0.371923
NAI	Naine	17	14	4	9.99568	7.06563	0.355059
NBN_EG	Nubian	80	50	2	9.96658	7.47354	0.352317
NIC	Nicastrese	24	20	4	16	7.38321	0.383551
NRW	Norwegian	18	17	1	8.48057	6.81626	0.344805
OIG	Old Irish Goat	18	13	6	8.20642	6.27903	0.295768
ORO	Orobica	23	22	1	9.88941	7.01896	0.338173
OSS	Oasis	72	50	2	16	8.09875	0.398619
PAH	Pahari	19	19	0	9.1945	7.13583	0.365241
PAL	Palmera	15	15	0	7.53005	5.90329	0.280248
PAT	Pateri	34	27	8	9.45346	7.21034	0.354608
PEU	Peuhl	25	22	4	9.62525	7.41133	0.383576
PRW	Pare White	22	19	4	10.1938	7.22597	0.355714
PTV	Poitevine	27	27	0	16	6.85718	0.341494
PVC	Provencale	18	17	2	10.2007	7.02588	0.360847
PYR	Pyrenean	27	26	4	16	7.16372	0.354073
RAN	Rangeland	63	50	1	10.4318	7.86135	0.401019
RAS	Blanca de Rasquera	20	20	0	16	7.24566	0.359798
RME	Rossa Mediterranea	31	30	2	8.76498	7.17012	0.366651
RSK	Red Sokoto	19	19	0	16	7.60776	0.397978
SAA_AR	Saanen	16	16	0	16	7.59088	0.385059
SAA_CH		44	41	4	9.15243	7.32599	0.352748
SAA_FR		56	50	0	16	7.45017	0.390009
SAA_IT		24	23	1	9.57187	7.3497	0.376554
SAA_TZ		19	15	11	11.0969	7.25986	0.349544
SAH	Sahel	15	15	0	10.8861	7.30033	0.373593
SAR	Sardinian	27	27	0	16	7.33786	0.380595
SDN	Soudanaise	24	22	2	9.86967	7.44379	0.385165
SEA_KE	South East African	31	30	0	10.8539	7.6965	0.390138
SEA_UG		15	13	1	11.301	7.35181	0.369368
SEB	Sebei	22	21	1	10.0809	7.4035	0.379338
SHL	Sahel	19	19	0	10.8539	7.51662	0.392855
SID	Saidi	60	50	2	12	8.11352	0.412971
SNJ	Sonjo	22	20	2	9.20273	7.17033	0.366944
SOF	Sofia	24	22	2	9.28067	6.27739	0.291971
SPA	Spanish goat	19	17	4	16	7.29029	0.387083
TAP	Tapri	24	22	2	10.3979	7.38971	0.368251
TAR	Targui	22	19	4	10.2924	7.411	0.378281
TED	Teddi	49	47	4	10.5686	7.1953	0.346351
THA	Tharri	16	15	0	11	7.42845	0.375138
TOG	Toggenburg	22	20	5	10.6198	7.2643	0.350923
TUN	Tunisian	23	21	4	10.5686	7.59809	0.399432
VAL	Valdostana	24	24	0	11	7.44087	0.361458
VSS	Valpassiria	24	24	0	10.8539	7.61901	0.389035
WAD_CM	West African Dwarf	34	31	0	10.3872	7.47335	0.362988
WAD_NG		21	19	0	9.85699	7.20633	0.361707
WYG	Woyto Guji	45	39	6	10.2076	7.73209	0.390839
