# Supplementary material for: Functional SNP panel for parentage assessment and assignment in worldwide goat breeds
Source: Genet Sel Evol. 2018 Nov 19;50:55. doi: 10.1186/s12711-018-0423-9 (PMC6240953; doi:10.1186/s12711-018-0423-9)
Supplement: Supplementary file 2 — Additional file 2: Table S2. Description of the 195 SNPs resulting from the selection. Description: The table includes the details for the 195 SNPs identified by both relationship- and MAF-based procedures. Column from A to D include SNP ID, in which panel they were identified (50-SNPs panel from the MAF based procedure only, the 147-SNPs panel from the relationship-based procedure only or identified by both approaches), their chromosome and their physical position. Columns from F to K include chromosome statistics of the identified SNPs, such as: chromosome ID, initial number of SNPs on the chromosome, final number of SNPs retained on the chromosome, percentage of SNPs retained after reduction, chromosome sizes as base pair count and tens of Mb. The bar plot shows the distribution of SNPs regardless of chromosome size for the different chromosomes. [file 12711_2018_423_MOESM2_ESM.xlsx]

## Sheet: Table S2
SNP	Panel	Chromosome	Position		Chromosome	Initial SNP Number	Final SNP Number	Retaining_Ratio	Chromosome size	Chromosome size * 10^7
snp18235-scaffold185-18318367	Both	10	31429369		1	3039	6	0.00197433	157400000	15.74
snp42981-scaffold57-5908732	Both	15	22181787		2	2635	7	0.00265655	136500000	13.65
snp13131-scaffold1501-969648	Panel_50	30	44947653		3	2196	2	0.000910747	120040000	12.004
snp13436-scaffold152-47778	Panel_50	30	8904393		4	2295	2	0.00087146	120740000	12.074
snp1363-scaffold1038-468245	Panel_50	19	1315552		5	2104	6	0.00285171	119000000	11.9
snp13912-scaffold1543-148151	Panel_50	8	7448500		6	2246	10	0.00445236	117600000	11.76
snp14922-scaffold160-438661	Panel_50	21	27015993		7	2057	8	0.00388916	108430000	10.843
snp15845-scaffold1666-32869	Panel_50	23	44345242		8	2176	12	0.00551471	112670000	11.267
snp16668-scaffold175-3467705	Panel_50	28	18150760		9	1778	10	0.0056243	91570000	9.157
snp2132-scaffold1064-1670496	Panel_50	30	39491678		10	1978	11	0.00556117	101090000	10.109
snp22769-scaffold2271-73924	Panel_50	22	27537009		11	2009	11	0.00547536	106230000	10.623
snp22842-scaffold228-2613167	Panel_50	30	28281219		12	1638	7	0.0042735	87280000	8.728
snp22869-scaffold228-3916232	Panel_50	30	29509838		13	1545	5	0.00323625	83030000	8.303
snp22872-scaffold228-4036217	Panel_50	30	29629109		14	1802	7	0.00388457	94670000	9.467
snp22894-scaffold228-5142639	Panel_50	30	4361979		15	1543	9	0.00583279	81900000	8.19
snp23170-scaffold231-1316792	Panel_50	14	30253149		16	1498	0	0	79370000	7.937
snp23219-scaffold232-414049	Panel_50	28	8352353		17	1339	3	0.00224048	71140000	7.114
snp24575-scaffold25-620305	Panel_50	8	19013483		18	1234	4	0.00324149	67280000	6.728
snp24731-scaffold253-343253	Panel_50	11	90168272		19	1132	3	0.00265018	62520000	6.252
snp25912-scaffold268-373254	Panel_50	30	40654797		20	1391	7	0.00503235	71780000	7.178
snp26661-scaffold28-466114	Panel_50	20	17850050		21	1355	3	0.00221402	69430000	6.943
snp27437-scaffold292-1261810	Panel_50	1	139961832		22	1104	13	0.0117754	60280000	6.028
snp27449-scaffold2925-286924	Panel_50	2	2296931		23	938	8	0.00852878	48870000	4.887
snp2757-scaffold1079-2212061	Panel_50	29	10014403		24	1239	3	0.00242131	62310000	6.231
snp27941-scaffold30-18900	Panel_50	6	79560230		25	820	2	0.00243902	42860000	4.286
snp3104-scaffold1095-723226	Panel_50	12	53204509		26	977	5	0.00511771	51420000	5.142
snp35100-scaffold420-210048	Panel_50	7	42577482		27	865	4	0.00462428	44710000	4.471
snp3516-scaffold111-530127	Panel_50	30	34445842		28	878	4	0.00455581	44670000	4.467
snp38748-scaffold491-4469965	Panel_50	30	6408268		29	921	4	0.00434311	51330000	5.133
snp3993-scaffold1126-1140401	Panel_50	17	23445653		30	1597	19	0.0118973	66000000	6.6
snp40199-scaffold512-1771063	Panel_50	18	19861103
snp40886-scaffold526-1674920	Panel_50	24	44838455
snp42542-scaffold564-146188	Panel_50	11	1668499
snp436-scaffold1011-159516	Panel_50	9	18377480
snp43804-scaffold589-1340525	Panel_50	30	42619516
snp43824-scaffold59-643893	Panel_50	30	29628821
snp44336-scaffold603-2886818	Panel_50	4	105165504
snp4596-scaffold1147-1406883	Panel_50	30	11556945
snp48513-scaffold689-2219372	Panel_50	1	88555030
snp48580-scaffold690-1582399	Panel_50	6	106710114
snp49914-scaffold714-596981	Panel_50	23	37921942
snp49980-scaffold716-196297	Panel_50	7	33308538
snp54473-scaffold830-3993794	Panel_50	8	63585599
snp56588-scaffold894-1585513	Panel_50	30	35997131
snp57450-scaffold918-199392	Panel_50	30	21589984
snp57455-scaffold918-426183	Panel_50	30	30647658
snp57547-scaffold92-3656903	Panel_50	30	41687788
snp57829-scaffold932-490063	Panel_50	8	77137121
snp9171-scaffold1334-623418	Panel_50	30	32652577
snp9349-scaffold1340-278609	Panel_50	30	45533723
snp10868-scaffold1389-432877	Panel_147	10	1133919
snp1097-scaffold1029-491527	Panel_147	26	36429574
snp11053-scaffold1399-44748	Panel_147	10	98771870
snp11070-scaffold1399-717982	Panel_147	10	99453519
snp11626-scaffold143-15810	Panel_147	25	31883412
snp1167-scaffold1030-1134474	Panel_147	12	76296134
snp12763-scaffold149-1642005	Panel_147	5	38697559
snp12823-scaffold1497-262595	Panel_147	22	50409301
snp12918-scaffold1499-1199826	Panel_147	8	68764773
snp13273-scaffold1509-2135637	Panel_147	22	48209674
snp13331-scaffold1513-1669682	Panel_147	22	48474801
snp13520-scaffold1523-212918	Panel_147	11	10392124
snp13608-scaffold1526-329672	Panel_147	12	10619072
snp13828-scaffold154-1504484	Panel_147	22	32611131
snp14432-scaffold1576-179983	Panel_147	20	47132893
snp14777-scaffold1596-162837	Panel_147	29	1236864
snp15174-scaffold1620-814724	Panel_147	7	67226295
snp15185-scaffold1621-151696	Panel_147	11	60909936
snp15229-scaffold1623-8812	Panel_147	23	21304825
snp15474-scaffold164-1292791	Panel_147	3	74903653
snp18163-scaffold185-15215651	Panel_147	10	34565420
snp18620-scaffold1881-608797	Panel_147	27	10150000
snp18947-scaffold1909-11495	Panel_147	2	124129012
snp19129-scaffold1923-533041	Panel_147	9	67696824
snp20108-scaffold2-4153055	Panel_147	7	18388283
snp20426-scaffold202-2570766	Panel_147	2	103253894
snp20596-scaffold2028-94919	Panel_147	20	21643265
snp20980-scaffold2056-12741	Panel_147	4	1676525
snp21233-scaffold2073-160475	Panel_147	22	25299868
snp21252-scaffold2077-98445	Panel_147	23	20370713
snp21594-scaffold2110-99167	Panel_147	9	9781798
snp21856-scaffold2142-139777	Panel_147	8	17754856
snp22053-scaffold2172-176424	Panel_147	15	9713368
snp22684-scaffold225-2573556	Panel_147	18	34146931
snp22955-scaffold2290-651605	Panel_147	9	73063572
snp23094-scaffold2300-481175	Panel_147	19	52046541
snp23202-scaffold2316-283800	Panel_147	14	78101683
snp23968-scaffold2436-35782	Panel_147	10	3416917
snp24092-scaffold2457-649382	Panel_147	27	29124853
snp2425-scaffold107-5994309	Panel_147	5	82217513
snp24396-scaffold247-8934763	Panel_147	11	46421230
snp24497-scaffold248-3388614	Panel_147	6	79209758
snp24953-scaffold2559-208207	Panel_147	22	24990377
snp25119-scaffold259-1888262	Panel_147	10	41648219
snp25713-scaffold265-325700	Panel_147	13	5688511
snp26589-scaffold277-2293186	Panel_147	15	61991955
snp26709-scaffold2806-516071	Panel_147	5	113296587
snp27109-scaffold289-2372235	Panel_147	6	58836951
snp27311-scaffold290-3060892	Panel_147	24	35820610
snp28029-scaffold300-1294251	Panel_147	8	37123684
snp28409-scaffold303-2065453	Panel_147	19	32099634
snp28715-scaffold310-425644	Panel_147	5	63323946
snp2935-scaffold109-1172058	Panel_147	22	7794989
snp29400-scaffold318-1105956	Panel_147	9	53138058
snp30115-scaffold330-1070786	Panel_147	20	32022300
snp30308-scaffold333-4043050	Panel_147	27	34528928
snp30365-scaffold334-819358	Panel_147	15	8216225
snp31398-scaffold348-1983	Panel_147	13	76370301
snp31616-scaffold351-2105828	Panel_147	22	15754316
snp31800-scaffold356-45110	Panel_147	8	100107308
snp31830-scaffold356-1392672	Panel_147	8	101453235
snp31942-scaffold358-169720	Panel_147	15	40398425
snp31952-scaffold358-612151	Panel_147	15	40842322
snp32433-scaffold37-632064	Panel_147	15	68090184
snp33692-scaffold395-3041181	Panel_147	11	16651500
snp33723-scaffold3963-5807	Panel_147	12	540846
snp33892-scaffold4-263228	Panel_147	11	93648374
snp34599-scaffold409-1055842	Panel_147	8	58762270
snp34628-scaffold41-1050774	Panel_147	15	63286580
snp34896-scaffold416-1282345	Panel_147	14	35497933
snp35323-scaffold423-1720543	Panel_147	13	71958164
snp35828-scaffold430-4318233	Panel_147	2	93359226
snp35975-scaffold431-2912997	Panel_147	12	36046018
snp36169-scaffold431-11417970	Panel_147	12	27195958
snp36223-scaffold433-1442030	Panel_147	6	83683404
snp36313-scaffold435-2508406	Panel_147	1	75036260
snp36368-scaffold436-668166	Panel_147	1	147517932
snp37670-scaffold464-740618	Panel_147	2	33225936
snp37735-scaffold464-3508029	Panel_147	2	35993258
snp38114-scaffold476-84500	Panel_147	6	25140258
snp38845-scaffold492-3386728	Panel_147	21	39884518
snp38877-scaffold493-830639	Panel_147	23	41957169
snp39144-scaffold499-30539	Panel_147	23	2909316
snp39179-scaffold5-455277	Panel_147	9	84988810
snp39268-scaffold50-171979	Panel_147	11	89266313
snp39631-scaffold504-2206496	Panel_147	1	31639383
snp40102-scaffold511-3182210	Panel_147	6	62119685
snp40650-scaffold52-2857736	Panel_147	11	29907405
snp40660-scaffold52-3274328	Panel_147	11	30323802
snp41151-scaffold532-2628849	Panel_147	26	30904841
snp42330-scaffold557-1627821	Panel_147	18	5669962
snp43419-scaffold579-2617172	Panel_147	9	63718735
snp43543-scaffold581-470444	Panel_147	17	37169814
snp43567-scaffold581-1578892	Panel_147	17	36064613
snp43648-scaffold585-775491	Panel_147	8	79982355
snp43752-scaffold588-885293	Panel_147	9	14020933
snp4397-scaffold1139-915129	Panel_147	6	109195298
snp44056-scaffold596-1028511	Panel_147	9	34751406
snp44445-scaffold604-784586	Panel_147	27	33168220
snp46674-scaffold65-1559355	Panel_147	1	105686857
snp4692-scaffold1152-729057	Panel_147	7	10140971
snp47336-scaffold665-1477228	Panel_147	5	35068920
snp47618-scaffold67-5070947	Panel_147	26	19506818
snp48298-scaffold684-252480	Panel_147	3	115881674
snp4895-scaffold1164-553675	Panel_147	18	559098
snp49223-scaffold703-358199	Panel_147	10	92746410
snp49225-scaffold703-441423	Panel_147	10	92662844
snp49583-scaffold708-806312	Panel_147	14	805193
snp49778-scaffold711-160306	Panel_147	20	21219730
snp49851-scaffold711-3197962	Panel_147	20	18174504
snp49978-scaffold716-121750	Panel_147	7	33380884
snp50001-scaffold716-1091475	Panel_147	7	32411524
snp50081-scaffold717-488339	Panel_147	12	64667885
snp51050-scaffold740-1257784	Panel_147	5	88990019
snp51235-scaffold75-3494067	Panel_147	14	55042485
snp51779-scaffold761-2950318	Panel_147	23	29817947
snp51807-scaffold761-4230026	Panel_147	23	31097254
snp52229-scaffold774-1149432	Panel_147	26	6780149
snp52244-scaffold774-1753146	Panel_147	26	6175409
snp52636-scaffold787-75598	Panel_147	22	59409956
snp53083-scaffold799-2219279	Panel_147	29	34703915
snp53432-scaffold81-75484	Panel_147	8	48154601
snp53684-scaffold818-520028	Panel_147	14	31585578
snp54152-scaffold827-64231	Panel_147	22	41220358
snp54529-scaffold833-125439	Panel_147	24	39085163
snp54671-scaffold836-379807	Panel_147	20	68276882
snp54682-scaffold837-59896	Panel_147	15	22702533
snp54838-scaffold838-3098317	Panel_147	28	28596343
snp54864-scaffold838-4252105	Panel_147	28	27433098
snp54968-scaffold840-1532323	Panel_147	29	17007363
snp56408-scaffold886-398222	Panel_147	10	93814442
snp57618-scaffold923-383108	Panel_147	2	79623466
snp59741-scaffold992-618677	Panel_147	9	37607635
snp59825-scaffold995-147085	Panel_147	7	74754931
snp59992-scaffold999-384641	Panel_147	6	2305516
snp6362-scaffold1224-1568279	Panel_147	22	4695414
snp6481-scaffold1230-106199	Panel_147	21	33294411
snp7720-scaffold1278-1267566	Panel_147	13	69018868
snp7936-scaffold1287-955281	Panel_147	10	29826472
snp8507-scaffold1308-1046037	Panel_147	13	74693969
snp9491-scaffold1342-1160751	Panel_147	22	10955165
snp9517-scaffold1343-833217	Panel_147	25	29077420
snp9722-scaffold135-724396	Panel_147	11	23598173
snp9812-scaffold1351-138086	Panel_147	14	7751745
snp9855-scaffold1352-486893	Panel_147	6	97241805
